# Supplementary material for: Aging-dependent skin microbiome alterations across body sites in a United Kingdom cohort
Source: Front Aging. 2025 Sep 19;6:1644012. doi: 10.3389/fragi.2025.1644012 (PMC12491275; doi:10.3389/fragi.2025.1644012)
Supplement: Supplementary file 9 [file DataSheet1.xlsx]

## Sheet: Face ANCOM-BC2
taxon	lfc_(Intercept)	lfc_AgeGroupYA	se_(Intercept)	se_AgeGroupYA	W_(Intercept)	W_AgeGroupYA	p_(Intercept)	p_AgeGroupYA	q_(Intercept)	q_AgeGroupYA	diff_(Intercept)	diff_AgeGroupYA	passed_ss_(Intercept)	passed_ss_AgeGroupYA	Feature.ID	Taxon
816ffe2b89dfbff2d9c82608678f2d79	-0.897065	0.730562	NA	0.156213	NA	4.6767	1	0.00947094	1	0.0245421	FALSE	TRUE	FALSE	TRUE	816ffe2b89dfbff2d9c82608678f2d79	d__Bacteria;p__Proteobacteria;c__Gammaproteobacteria;o__Burkholderiales_597441;f__Neisseriaceae_563222;g__Eikenella_561455;s__Eikenella corrodens
1b56abd58531c54696c2ecfafc7f9c99	0.727488	-1.13902	NA	0.199025	NA	-5.723	1	0.000718097	1	0.00388673	FALSE	TRUE	FALSE	TRUE	1b56abd58531c54696c2ecfafc7f9c99	d__Bacteria;p__Proteobacteria;c__Gammaproteobacteria;o__Enterobacterales_A_737866;f__Pasteurellaceae;g__Haemophilus_D_735815;s__
24eadd3679734dcef4a68f3f4d40a186	-0.760257	0.544393	0.0229201	0.165038	-33.1699	3.2986	5.86138e-09	0.0131461	1.03789e-07	0.031066	TRUE	TRUE	FALSE	TRUE	24eadd3679734dcef4a68f3f4d40a186	d__Bacteria;p__Proteobacteria;c__Gammaproteobacteria;o__Enterobacterales_A_737866;f__Pasteurellaceae;g__Haemophilus_D_736121;s__
ede543098c1a2162ce58fad496de65db	-1.46481	1.3767	0.00669118	0.175416	-218.917	7.84824	3.77409e-11	0.000539161	1.82666e-09	0.00318236	TRUE	TRUE	TRUE	TRUE	ede543098c1a2162ce58fad496de65db	d__Bacteria;p__Proteobacteria;c__Gammaproteobacteria;o__Enterobacterales_A_737866;f__Pasteurellaceae;g__Haemophilus_D_735815
4a5530b792e9a51e9424195846055129	-1.41809	1.29042	0.00669118	0.161945	-211.934	7.9683	2.97363e-09	0.00134403	5.81429e-08	0.00564029	TRUE	TRUE	FALSE	TRUE	4a5530b792e9a51e9424195846055129	d__Bacteria;p__Proteobacteria;c__Gammaproteobacteria;o__Enterobacterales_A_737866;f__Pasteurellaceae;g__Haemophilus_D_735815;s__Haemophilus_D_735815 parainfluenzae
0083ebba1c24e9003e1765c229e6ee5f	-0.807749	0.664947	0.0813259	0.194214	-9.93225	3.42378	3.8541e-07	0.00504326	2.94534e-06	0.0142467	TRUE	TRUE	FALSE	TRUE	0083ebba1c24e9003e1765c229e6ee5f	d__Bacteria;p__Proteobacteria;c__Gammaproteobacteria;o__Enterobacterales_A_737866;f__Pasteurellaceae;g__Haemophilus_D_735815;s__Haemophilus_D_735815 parainfluenzae
e38cfb4d6f1ba6da526af259f0c67b5a	-0.273398	-0.765639	0.108718	0.194987	-2.51475	-3.92661	0.0258591	0.00173658	0.0365247	0.00667067	TRUE	TRUE	FALSE	TRUE	e38cfb4d6f1ba6da526af259f0c67b5a	d__Bacteria;p__Proteobacteria;c__Gammaproteobacteria;o__Pseudomonadales_660879;f__Moraxellaceae;g__Acinetobacter;s__Acinetobacter johnsonii
1dd3244bbc5decf1892d125d619eb0db	-1.62038	1.44083	NA	0.159857	NA	9.01324	1	0.000839078	1	0.00425994	FALSE	TRUE	FALSE	TRUE	1dd3244bbc5decf1892d125d619eb0db	d__Bacteria;p__Proteobacteria;c__Gammaproteobacteria;o__Pseudomonadales_660879;f__Moraxellaceae;g__Acinetobacter
ecd091fa2e793f9a1cb6225314e9ab45	-1.04158	1.04922	0.12287	0.283653	-8.47715	3.69895	7.0145e-08	0.00152337	7.69146e-07	0.00617666	TRUE	TRUE	FALSE	TRUE	ecd091fa2e793f9a1cb6225314e9ab45	d__Bacteria;p__Proteobacteria;c__Alphaproteobacteria;o__Acetobacterales;f__Acetobacteraceae;g__Roseomonas_A_507160;s__Roseomonas_A_507160 mucosa
d613324514a33cd5ccbe3b5c4fc71b36	0.466644	-0.943108	0.0782767	0.18995	5.96146	-4.96503	0.000337615	0.00109994	0.00082807	0.00502237	TRUE	TRUE	TRUE	TRUE	d613324514a33cd5ccbe3b5c4fc71b36	d__Bacteria;p__Campylobacterota;c__Campylobacteria;o__Campylobacterales;f__Campylobacteraceae;g__Campylobacter_B;s__Campylobacter_B ureolyticus
ab9c4564925415dc692952d65c32eb8d	2.46133	-2.85145	NA	0.1652	NA	-17.2606	1	9.01174e-09	1	6.54252e-06	FALSE	TRUE	FALSE	TRUE	ab9c4564925415dc692952d65c32eb8d	d__Bacteria;p__Bacteroidota;c__Bacteroidia;o__Bacteroidales;f__Bacteroidaceae;g__Phocaeicola_A_858004;s__Phocaeicola_A_858004 vulgatus
92ef7d7b429f149d82c3b197fb82a029	2.07983	-2.6007	NA	0.150226	NA	-17.312	1	2.38025e-06	1	0.000216008	FALSE	TRUE	FALSE	TRUE	92ef7d7b429f149d82c3b197fb82a029	d__Bacteria;p__Bacteroidota;c__Bacteroidia;o__Bacteroidales;f__Bacteroidaceae;g__Phocaeicola_A_858004;s__Phocaeicola_A_858004 vulgatus
ca36db8431868760ffe3d22f7217edd6	-1.40419	1.44269	0.107737	0.210905	-13.0335	6.84047	4.95436e-08	2.79927e-05	5.8965e-07	0.000635085	TRUE	TRUE	TRUE	TRUE	ca36db8431868760ffe3d22f7217edd6	d__Bacteria;p__Bacteroidota;c__Bacteroidia;o__Bacteroidales;f__Bacteroidaceae;g__Alloprevotella;s__Alloprevotella sp900095835
f29ad0fc129f5a6ac091100e097b064d	-2.64429	2.83134	NA	0.157836	NA	17.9384	1	9.88615e-06	1	0.000385116	FALSE	TRUE	FALSE	TRUE	f29ad0fc129f5a6ac091100e097b064d	d__Bacteria;p__Bacteroidota;c__Bacteroidia;o__Cytophagales;f__Hymenobacteraceae;g__Hymenobacter_910554
f9d5efcc656a750aa4a9d5fb24f0dd1f	-1.40342	1.27285	NA	0.170893	NA	7.44824	1	0.000688044	1	0.00381313	FALSE	TRUE	FALSE	TRUE	f9d5efcc656a750aa4a9d5fb24f0dd1f	d__Bacteria;p__Bacteroidota;c__Bacteroidia;o__Cytophagales;f__Hymenobacteraceae;g__Hymenobacter_910554
ee828e537eca4af62674c1448cd84426	-0.948809	1.13504	0.00840202	0.169226	-112.926	6.70726	7.27086e-17	5.3164e-05	5.27865e-14	0.000857712	TRUE	TRUE	TRUE	TRUE	ee828e537eca4af62674c1448cd84426	d__Bacteria;p__Bacteroidota;c__Bacteroidia;o__Bacteroidales
1c51d4ee3aed3381eda8cf62c0a6a223	-0.0226543	-1.28972	0.114861	0.197159	-0.197233	-6.54152	0.848028	0.000106209	0.9001	0.00132944	FALSE	TRUE	TRUE	TRUE	1c51d4ee3aed3381eda8cf62c0a6a223	d__Bacteria;p__Fusobacteriota;c__Fusobacteriia;o__Fusobacteriales_993777;f__Leptotrichiaceae;g__Leptotrichia_A_993758;s__Leptotrichia_A_993758 wadei
285487c7f3e3be89fb560294876ccc82	-1.0072	0.883606	0.00669118	0.154759	-150.527	5.70957	1.16833e-08	0.00465329	1.7671e-07	0.0135674	TRUE	TRUE	TRUE	TRUE	285487c7f3e3be89fb560294876ccc82	d__Bacteria;p__Firmicutes_A;c__Clostridia_258483;o__Tissierellales;f__Peptoniphilaceae;g__Fenollaria;s__Fenollaria massiliensis
9b8a8b56747a9823a8688148f4ea3d6a	0.0947229	-1.44986	0.263381	0.321082	0.359642	-4.51556	0.7233	0.000267658	0.775651	0.00202416	FALSE	TRUE	TRUE	TRUE	9b8a8b56747a9823a8688148f4ea3d6a	d__Bacteria;p__Firmicutes_D;c__Bacilli;o__Lactobacillales;f__Streptococcaceae;g__Streptococcus;s__Streptococcus thermophilus
7583dd1fc02f8c71ccada4bb285026e5	-1.17214	1.02399	0.0463425	0.20326	-25.293	5.03783	8.85985e-12	0.000290355	5.8475e-10	0.00210964	TRUE	TRUE	TRUE	TRUE	7583dd1fc02f8c71ccada4bb285026e5	d__Bacteria;p__Firmicutes_D;c__Bacilli;o__Lactobacillales;f__Streptococcaceae;g__Streptococcus
f00598a79aeb02474eb2e20bc5c06fd4	1.16149	-1.8168	0.0305042	0.198738	38.0763	-9.14167	2.95107e-11	7.51266e-06	1.59427e-09	0.000385116	TRUE	TRUE	TRUE	TRUE	f00598a79aeb02474eb2e20bc5c06fd4	d__Bacteria;p__Firmicutes_D;c__Bacilli;o__Lactobacillales;f__Streptococcaceae;g__Streptococcus
bfc84cb14d7ef7522e4cebce897d00eb	-0.893888	0.778901	0.047886	0.181556	-18.667	4.29016	8.55096e-12	0.000644443	5.8475e-10	0.00368398	TRUE	TRUE	FALSE	TRUE	bfc84cb14d7ef7522e4cebce897d00eb	d__Bacteria;p__Firmicutes_D;c__Bacilli;o__Lactobacillales;f__Aerococcaceae;g__Granulicatella;s__Granulicatella elegans
7bbe17c9fd14fccf1773c1d86337e7a0	0.679778	-0.990305	NA	0.163455	NA	-6.0586	1	0.000303015	1	0.00215675	FALSE	TRUE	FALSE	TRUE	7bbe17c9fd14fccf1773c1d86337e7a0	d__Bacteria;p__Firmicutes_D;c__Bacilli;o__Lactobacillales;f__Aerococcaceae;g__Granulicatella;s__Granulicatella elegans
62f47996c504426c3a05dc8c6791d914	-0.712423	0.447226	0.0283969	0.160802	-25.088	2.78122	4.64206e-11	0.017865	2.10634e-09	0.0393031	TRUE	TRUE	TRUE	TRUE	62f47996c504426c3a05dc8c6791d914	d__Bacteria;p__Firmicutes_D;c__Bacilli;o__Staphylococcales;f__Staphylococcaceae;g__Staphylococcus;s__Staphylococcus capitis
e8f6cba83786757724763c697acc0acc	-0.915963	0.873765	0.0305789	0.185083	-29.9541	4.72093	6.77885e-12	0.000628503	5.46828e-10	0.00362137	TRUE	TRUE	TRUE	TRUE	e8f6cba83786757724763c697acc0acc	d__Bacteria;p__Firmicutes_D;c__Bacilli;o__Staphylococcales;f__Staphylococcaceae;g__Staphylococcus;s__Staphylococcus capitis
48f9ded04020227d314cb840174b4b27	-0.9251	0.656444	0.0367889	0.253057	-25.1462	2.59405	1.7906e-15	0.018327	4.33326e-13	0.0401976	TRUE	TRUE	TRUE	TRUE	48f9ded04020227d314cb840174b4b27	d__Bacteria;p__Firmicutes_D;c__Bacilli;o__Staphylococcales;f__Staphylococcaceae;g__Staphylococcus;s__Staphylococcus capitis
14b663c9d3e8c007f1695fe5680c042c	-0.868552	0.902839	0.232687	0.353154	-3.73271	2.5565	0.000529935	0.0140179	0.00121751	0.0327235	TRUE	TRUE	TRUE	TRUE	14b663c9d3e8c007f1695fe5680c042c	d__Bacteria;p__Firmicutes_D;c__Bacilli;o__Staphylococcales;f__Staphylococcaceae;g__Staphylococcus;s__Staphylococcus capitis
252c46e0c61d16a30125cd0126ed82ea	-0.889552	0.827634	0.00669118	0.190971	-132.944	4.33382	1.14593e-14	0.00249909	1.66389e-12	0.00859875	TRUE	TRUE	TRUE	TRUE	252c46e0c61d16a30125cd0126ed82ea	d__Bacteria;p__Firmicutes_D;c__Bacilli;o__Staphylococcales;f__Staphylococcaceae;g__Staphylococcus;s__Staphylococcus capitis
886572a4944458c91f852ef1e430fb6d	-1.12671	1.1184	0.0216476	0.187236	-52.048	5.97325	1.66287e-15	6.47759e-05	4.33326e-13	0.000988708	TRUE	TRUE	FALSE	TRUE	886572a4944458c91f852ef1e430fb6d	d__Bacteria;p__Firmicutes_D;c__Bacilli;o__Staphylococcales;f__Staphylococcaceae;g__Staphylococcus;s__Staphylococcus capitis
8367235a113c9d426e4c18d8f05bdb61	-1.19677	1.17086	0.0274177	0.198709	-43.6495	5.89233	1.11322e-13	0.000104271	1.15457e-11	0.00132808	TRUE	TRUE	TRUE	TRUE	8367235a113c9d426e4c18d8f05bdb61	d__Bacteria;p__Firmicutes_D;c__Bacilli;o__Staphylococcales;f__Staphylococcaceae;g__Staphylococcus
b214833d09fe174d7a8e37cb046b96bc	-0.725623	0.588697	0.0421481	0.197868	-17.216	2.9752	1.31857e-07	0.0177298	1.24323e-06	0.0391241	TRUE	TRUE	TRUE	TRUE	b214833d09fe174d7a8e37cb046b96bc	d__Bacteria;p__Firmicutes_D;c__Bacilli;o__Staphylococcales;f__Staphylococcaceae;g__Staphylococcus
6ae4c04cc53d13eb16ea341adb236beb	-0.364871	0.453726	0.0391024	0.150497	-9.33115	3.01485	3.3703e-05	0.0195279	0.000119358	0.0425743	TRUE	TRUE	FALSE	TRUE	6ae4c04cc53d13eb16ea341adb236beb	d__Bacteria;p__Actinobacteriota;c__Actinomycetia;o__Propionibacteriales;f__Propionibacteriaceae;g__Cutibacterium;s__Cutibacterium granulosum
07f32841e9a734110e2519663a8187fd	-0.865201	1.09527	0.304324	0.404014	-2.84303	2.71097	0.00622555	0.00889002	0.0102143	0.0233846	TRUE	TRUE	TRUE	TRUE	07f32841e9a734110e2519663a8187fd	d__Bacteria;p__Actinobacteriota;c__Actinomycetia;o__Propionibacteriales;f__Propionibacteriaceae;g__Cutibacterium;s__Cutibacterium acnes
23755c8275131114331d260f94b21333	-1.18629	0.961331	NA	0.168753	NA	5.69668	1	0.00232558	1	0.00823595	FALSE	TRUE	FALSE	TRUE	23755c8275131114331d260f94b21333	d__Bacteria;p__Actinobacteriota;c__Actinomycetia;o__Actinomycetales;f__Dermabacteraceae;g__Dermabacter;s__Dermabacter vaginalis
5643f8e1ca11f6c1dc49f83502106c6a	-2.14747	2.04009	NA	0.171898	NA	11.868	1	0.000288644	1	0.00210964	FALSE	TRUE	FALSE	TRUE	5643f8e1ca11f6c1dc49f83502106c6a	d__Bacteria;p__Actinobacteriota;c__Actinomycetia;o__Actinomycetales;f__Micrococcaceae;g__Kocuria;s__Kocuria palustris
1a019040adc117e85885fc144f677843	-1.12044	1.40735	0.251897	0.414225	-4.44802	3.39756	7.31919e-05	0.00160748	0.000226116	0.0063772	TRUE	TRUE	FALSE	TRUE	1a019040adc117e85885fc144f677843	d__Bacteria;p__Actinobacteriota;c__Actinomycetia;o__Mycobacteriales;f__Mycobacteriaceae;g__Lawsonella;s__
bc8ce0af3456cced7c51adc6710b4a59	-2.79838	2.68884	NA	0.181325	NA	14.8289	1	0.00012041	1	0.00137049	FALSE	TRUE	FALSE	TRUE	bc8ce0af3456cced7c51adc6710b4a59	d__Bacteria;p__Actinobacteriota;c__Actinomycetia;o__Mycobacteriales;f__Mycobacteriaceae;g__Corynebacterium;s__Corynebacterium fournieri
e238adcd5330092ab45a925b022a74e8	-0.304602	-0.866184	0.120398	0.194282	-2.52997	-4.45838	0.0279751	0.000965237	0.0393603	0.00458015	TRUE	TRUE	FALSE	TRUE	e238adcd5330092ab45a925b022a74e8	d__Bacteria;p__Actinobacteriota;c__Actinomycetia;o__Mycobacteriales;f__Mycobacteriaceae;g__Corynebacterium;s__Corynebacterium massiliense
080ec805cf485ced40cb4d596e78b95f	1.03112	-1.68193	0.0516963	0.18352	19.9457	-9.1648	9.29978e-09	7.35845e-06	1.50036e-07	0.000385116	TRUE	TRUE	TRUE	TRUE	080ec805cf485ced40cb4d596e78b95f	d__Bacteria;p__Firmicutes_A;c__Clostridia_258483;o__Tissierellales;f__Peptoniphilaceae;g__Anaerococcus;s__Anaerococcus nagyae
f29b289a12ccb69c2e85146618dcbd16	-0.638698	1.08835	0.190267	0.287648	-3.35685	3.78361	0.00272911	0.000961324	0.00510653	0.00458015	TRUE	TRUE	FALSE	TRUE	f29b289a12ccb69c2e85146618dcbd16	d__Bacteria;p__Actinobacteriota;c__Actinomycetia;o__Mycobacteriales;f__Mycobacteriaceae;g__Corynebacterium;s__Corynebacterium dentalis
a2c9c32f6394327aaf1cbdfc9b0d9881	-0.0977911	-1.39326	0.20363	0.263346	-0.480239	-5.29059	0.642515	0.000500042	0.699349	0.00305067	FALSE	TRUE	TRUE	TRUE	a2c9c32f6394327aaf1cbdfc9b0d9881	d__Bacteria;p__Actinobacteriota;c__Actinomycetia;o__Mycobacteriales;f__Mycobacteriaceae;g__Corynebacterium;s__Corynebacterium kroppenstedtii

## Sheet: Face DeSeq2
baseMean	log2FoldChange	lfcSE	stat	pvalue	padj	Feature.ID	Taxon
486.605	-5.06352	1.53382	-3.30124	0.000962585	0.0204282	40d7a7ba2de57017c9a9a73c20f54c5b	d__Bacteria;p__Proteobacteria;c__Gammaproteobacteria;o__Burkholderiales_597441;f__Neisseriaceae_563222;g__;s__
125.457	-28.1771	2.52807	-11.1457	7.51659e-29	4.307e-26	8311387af71eddeb82583ce88c9ed5de	d__Bacteria;p__Proteobacteria;c__Gammaproteobacteria;o__Pseudomonadales_650611;f__Pseudomonadaceae;g__Pseudomonas_E_647464;s__Pseudomonas_E_647464 lundensis
141.757	-8.80616	1.80239	-4.88582	1.02997e-06	2.81035e-05	9d7afe91d76b74a1b6843c5676b8c94f	d__Bacteria;p__Proteobacteria;c__Gammaproteobacteria;o__Pseudomonadales_650611;f__Pseudomonadaceae;g__Pseudomonas_E_647464;s__Pseudomonas_E_647464 lundensis
30.4198	-26.2287	2.91166	-9.00816	2.09534e-19	2.40126e-17	2343dcc7ad82dad3768baa073d87d38f	d__Bacteria;p__Proteobacteria;c__Gammaproteobacteria;o__Pseudomonadales_650611;f__Pseudomonadaceae;g__Pseudomonas_E_647464;s__Pseudomonas_E_647464 lundensis
7.26591	-24.2833	2.91356	-8.33461	7.77568e-17	4.23958e-15	b8542c6f28158bd329b1404fea1e48a5	d__Bacteria;p__Proteobacteria;c__Gammaproteobacteria;o__Pseudomonadales_660879;f__Moraxellaceae;g__Acinetobacter;s__Acinetobacter idrijaensis
18.3365	6.99781	2.05024	3.41317	0.000642118	0.0147173	ab9c4564925415dc692952d65c32eb8d	d__Bacteria;p__Bacteroidota;c__Bacteroidia;o__Bacteroidales;f__Bacteroidaceae;g__Phocaeicola_A_858004;s__Phocaeicola_A_858004 vulgatus
10.4279	-23.2339	2.91289	-7.97625	1.50851e-15	5.7625e-14	c77146ba63b13c820daf7e750cd2522b	d__Bacteria;p__Bacteroidota;c__Bacteroidia;o__Flavobacteriales_877923;f__Flavobacteriaceae;g__Capnocytophaga_820690;s__Capnocytophaga gingivalis
1348.64	-6.45357	1.85304	-3.48269	0.000496402	0.0123669	9b8a8b56747a9823a8688148f4ea3d6a	d__Bacteria;p__Firmicutes_D;c__Bacilli;o__Lactobacillales;f__Streptococcaceae;g__Streptococcus;s__Streptococcus thermophilus
32.3516	-25.9778	2.91162	-8.9221	4.57523e-19	4.36935e-17	2b57cc0aa195abdd7c8a5d38117f0b13	d__Bacteria;p__Firmicutes_D;c__Bacilli;o__Lactobacillales;f__Streptococcaceae;g__Streptococcus;s__Streptococcus thermophilus
20.9895	-25.7192	2.91195	-8.83229	1.0255e-18	8.39449e-17	87da1b2660b3564425bca9c779f6836d	d__Bacteria;p__Firmicutes_D;c__Bacilli;o__Lactobacillales;f__Streptococcaceae;g__Streptococcus;s__Streptococcus ilei
9.5041	-24.6444	2.67367	-9.21747	3.04202e-20	4.35769e-18	c7237541a65b34da714d2390ba860d8c	d__Bacteria;p__Firmicutes_D;c__Bacilli;o__Lactobacillales;f__Streptococcaceae;g__Streptococcus
52.6119	-7.28167	2.10193	-3.46428	0.000531645	0.012693	28798f50d002cd4755c1f11260ed75a8	d__Bacteria;p__Firmicutes_D;c__Bacilli;o__Lactobacillales;f__Streptococcaceae;g__Streptococcus
5.76329	22.6358	2.91372	7.76868	7.93105e-15	2.52472e-13	f7793698866c8c10150681b428a94275	d__Bacteria;p__Firmicutes_D;c__Bacilli;o__Lactobacillales;f__Streptococcaceae;g__Streptococcus
98.7216	7.59964	2.00052	3.79883	0.000145382	0.00378653	7583dd1fc02f8c71ccada4bb285026e5	d__Bacteria;p__Firmicutes_D;c__Bacilli;o__Lactobacillales;f__Streptococcaceae;g__Streptococcus
22.3814	24.529	2.91297	8.4206	3.74561e-17	2.3847e-15	1b0c702b1bf3f52561d48c599537a78e	d__Bacteria;p__Firmicutes_D;c__Bacilli;o__Staphylococcales;f__Staphylococcaceae;g__Staphylococcus;s__Staphylococcus capitis
8.24706	-24.2359	2.91336	-8.3189	8.8787e-17	4.23958e-15	310600f39b76a9be302e171b4185edbc	d__Bacteria;p__Firmicutes_D;c__Bacilli;o__Staphylococcales;f__Staphylococcaceae;g__Staphylococcus;s__Staphylococcus capitis
12.5293	23.7194	2.91318	8.14212	3.8843e-16	1.71208e-14	81b5c6f674a8d616a9a7d267746e8413	d__Bacteria;p__Firmicutes_D;c__Bacilli;o__Staphylococcales;f__Staphylococcaceae;g__Staphylococcus
11.4199	-23.3808	2.91273	-8.02713	9.97809e-16	4.08389e-14	ec92539d439b934a92395a803aa04982	d__Bacteria;p__Firmicutes_D;c__Bacilli;o__Staphylococcales;f__Staphylococcaceae;g__Staphylococcus
4.42755	22.2687	2.91402	7.6419	2.14042e-14	6.13231e-13	ba00e5e44c9fa44ff0bb77b36a9706eb	d__Bacteria;p__Actinobacteriota;c__Actinomycetia;o__Propionibacteriales;f__Propionibacteriaceae;g__Cutibacterium;s__Cutibacterium granulosum
8.95585	23.1114	2.91336	7.9329	2.14095e-15	7.66727e-14	7e26f28c85b788363d07c98974a876cb	d__Bacteria;p__Actinobacteriota;c__Actinomycetia;o__Actinomycetales;f__Dermabacteraceae;g__Brachybacterium;s__Brachybacterium conglomeratum
5.55901	-23.9149	2.87419	-8.32055	8.75566e-17	4.23958e-15	b94e27b48e45da237ca77105c4957b90	d__Bacteria;p__Actinobacteriota;c__Actinomycetia;o__Mycobacteriales;f__Mycobacteriaceae;g__Gordonia_B_376796
4.83898	22.3894	2.91391	7.68363	1.5464e-14	4.66361e-13	8d0fc949ed78fc585baca310993ccccb	d__Bacteria;p__Actinobacteriota;c__Actinomycetia;o__Mycobacteriales;f__Mycobacteriaceae;g__Corynebacterium;s__Corynebacterium accolens
17.6417	-25.4745	2.525	-10.0889	6.18463e-24	1.18126e-21	948c4555a7543ffce5762e6fef081824	d__Bacteria;p__Actinobacteriota;c__Actinomycetia;o__Mycobacteriales;f__Mycobacteriaceae;g__Corynebacterium;s__Corynebacterium accolens
56.3368	-27.0802	2.60448	-10.3976	2.54358e-25	7.28737e-23	36d1829bc3dad890e45cccc501a8ca63	d__Bacteria;p__Actinobacteriota;c__Actinomycetia;o__Mycobacteriales;f__Mycobacteriaceae;g__Corynebacterium;s__Corynebacterium macginleyi
14.1954	-25.1809	2.9124	-8.64611	5.32861e-18	3.81662e-16	36dd70d4034720d7eeb0e4a10026e91b	d__Bacteria;p__Firmicutes_A;c__Clostridia_258483;o__Tissierellales;f__Peptoniphilaceae;g__Anaerococcus;s__Anaerococcus vaginimassiliensis
6.81396	22.8683	2.91357	7.84891	4.19679e-15	1.41456e-13	92a8cb5c0ac0180d1c2b5892d581c796	d__Bacteria;p__Actinobacteriota;c__Actinomycetia;o__Mycobacteriales;f__Mycobacteriaceae;g__Corynebacterium;s__Corynebacterium halotolerans_A_373172
1487.93	-7.86117	2.37763	-3.30631	0.000945343	0.0204282	15ca6f12608551103c0ee0d4902ebc77	d__Bacteria;p__Actinobacteriota;c__Actinomycetia;o__Mycobacteriales;f__Mycobacteriaceae;g__Corynebacterium;s__Corynebacterium kroppenstedtii
13.6244	-6.80498	2.07504	-3.27945	0.0010401	0.0212848	a2c9c32f6394327aaf1cbdfc9b0d9881	d__Bacteria;p__Actinobacteriota;c__Actinomycetia;o__Mycobacteriales;f__Mycobacteriaceae;g__Corynebacterium;s__Corynebacterium kroppenstedtii

## Sheet: Arm ALDEx2
rab.all	rab.win.OA	rab.win.YA	diff.btw	diff.win	effect	overlap	we.ep	we.eBH	wi.ep	wi.eBH	Feature.ID	Taxon
1.78652	0.195761	8.35081	7.63088	6.07031	1.09907	0.162388	8.88331e-06	0.00419351	3.23343e-05	0.0160121	a51c2f517c8f4d837b1a095a4d8f357b	d__Bacteria;p__Firmicutes_D;c__Bacilli;o__Staphylococcales;f__Staphylococcaceae;g__Staphylococcus
1.71229	8.92826	0.0833769	-8.58635	6.3292	-1.14283	0.160067	6.36893e-06	0.00788923	3.80926e-05	0.0458642	3c112a9136769016881a10119de24dd1	d__Bacteria;p__Firmicutes_D;c__Bacilli;o__Staphylococcales;f__Staphylococcaceae;g__Staphylococcus;s__Staphylococcus hominis
1.81506	0.0784678	8.19063	7.65317	5.67986	1.15088	0.144451	1.59745e-05	0.00686564	2.15577e-05	0.0115006	6a34d3fa5cac3047ffdfcad81ce06a47	d__Bacteria;p__Firmicutes_D;c__Bacilli;o__Staphylococcales;f__Staphylococcaceae;g__Staphylococcus;s__Staphylococcus hominis
1.99119	8.95618	0.0592539	-8.81136	5.52181	-1.33805	0.118304	4.68268e-07	0.000980985	1.5948e-06	0.00468444	c2849f3e5d5d599aa733b581e20bdce4	d__Bacteria;p__Firmicutes_D;c__Bacilli;o__Staphylococcales;f__Staphylococcaceae;g__Staphylococcus;s__Staphylococcus hominis
2.41835	0.131082	10.8863	10.2962	4.55789	1.89092	0.0859375	4.44008e-08	3.50856e-05	4.96321e-08	7.09767e-05	8aa55cd0f57980d9b34338e714705b60	d__Bacteria;p__Actinobacteriota;c__Actinomycetia;o__Propionibacteriales;f__Propionibacteriaceae;g__Cutibacterium;s__Cutibacterium acnes
2.24015	0.242452	10.726	10.1245	5.04464	1.61185	0.109375	3.84097e-07	0.000194675	5.26406e-07	0.00049703	ec5cce8173fa7da8d1323d2c96385df3	d__Bacteria;p__Actinobacteriota;c__Actinomycetia;o__Propionibacteriales;f__Propionibacteriaceae;g__Cutibacterium;s__Cutibacterium acnes
2.11118	0.318908	10.7699	9.98506	5.52829	1.36468	0.123884	1.19949e-06	0.000540422	2.28123e-06	0.0015635	ce300c3eb0d0958c547fad64006e27e7	d__Bacteria;p__Actinobacteriota;c__Actinomycetia;o__Propionibacteriales;f__Propionibacteriaceae;g__Cutibacterium;s__Cutibacterium acnes
7.63602	2.60061	8.97023	6.06796	6.41179	0.882211	0.17903	2.52499e-05	0.0119062	1.44597e-05	0.00936507	3adabff87763ad585f4449b78269972c	d__Bacteria;p__Actinobacteriota;c__Actinomycetia;o__Mycobacteriales;f__Mycobacteriaceae;g__Corynebacterium;s__Corynebacterium dentalis

## Sheet: Arm ANCOM-BC2
taxon	lfc_(Intercept)	lfc_AgeGroupYA	se_(Intercept)	se_AgeGroupYA	W_(Intercept)	W_AgeGroupYA	p_(Intercept)	p_AgeGroupYA	q_(Intercept)	q_AgeGroupYA	diff_(Intercept)	diff_AgeGroupYA	passed_ss_(Intercept)	passed_ss_AgeGroupYA	Feature.ID	Taxon
462547caefb1788b6934112b741a3925	-0.0644794	-0.982255	NA	0.212623	NA	-4.61971	1	0.00171084	1	0.00737327	FALSE	TRUE	FALSE	TRUE	462547caefb1788b6934112b741a3925	d__Bacteria;p__Bacteroidota;c__Bacteroidia;o__Flavobacteriales_877923;f__Weeksellaceae
a91bef3059d3272c870adf2ceff2cd0d	-0.793193	2.73145	NA	0.1781	NA	15.3366	1	0.000105445	1	0.00177075	FALSE	TRUE	TRUE	TRUE	a91bef3059d3272c870adf2ceff2cd0d	d__Bacteria;p__Proteobacteria;c__Gammaproteobacteria;o__Pseudomonadales_660879;f__Moraxellaceae;g__Acinetobacter;s__Acinetobacter johnsonii
7583dd1fc02f8c71ccada4bb285026e5	1.26003	-1.82203	NA	0.179097	NA	-10.1735	1	3.10046e-06	1	0.000460406	FALSE	TRUE	FALSE	TRUE	7583dd1fc02f8c71ccada4bb285026e5	d__Bacteria;p__Firmicutes_D;c__Bacilli;o__Lactobacillales;f__Streptococcaceae;g__Streptococcus
18110a6c3971854a002504f2b5d6d4b7	-0.348554	1.07909	NA	0.182833	NA	5.90207	1	0.00412359	1	0.0133879	FALSE	TRUE	TRUE	TRUE	18110a6c3971854a002504f2b5d6d4b7	d__Bacteria;p__Firmicutes_A;c__Clostridia_258483;o__Tissierellales;f__Peptoniphilaceae;g__Peptoniphilus_B_226777;s__Peptoniphilus_B_226777 sp000478985
f05078ee96bbe99e16c41bc62c2bc452	0.203605	-0.816214	NA	0.330918	NA	-2.46651	1	0.0190083	1	0.0440811	FALSE	TRUE	FALSE	TRUE	f05078ee96bbe99e16c41bc62c2bc452	d__Bacteria;p__Firmicutes_D;c__Bacilli;o__Staphylococcales;f__Staphylococcaceae;g__Staphylococcus;s__Staphylococcus capitis
d958da85e228fdfa28550383310b570e	0.154905	-1.00253	NA	0.147482	NA	-6.79762	1	0.00049633	1	0.00341072	FALSE	TRUE	TRUE	TRUE	d958da85e228fdfa28550383310b570e	d__Bacteria;p__Firmicutes_D;c__Bacilli;o__Staphylococcales;f__Gemellaceae;g__Gemella;s__Gemella sanguinis
a7d8d77904f5ece9c757d536f2ebc8cb	-1.655	1.39315	NA	0.212729	NA	6.54895	1	4.14139e-05	1	0.000960408	FALSE	TRUE	FALSE	TRUE	a7d8d77904f5ece9c757d536f2ebc8cb	d__Bacteria;p__Actinobacteriota;c__Actinomycetia;o__Mycobacteriales;f__Mycobacteriaceae;g__Dietzia;s__Dietzia timorensis
b15a10ea3a078799a1f89512aa1d75ae	0.143195	-0.706852	NA	0.199301	NA	-3.54666	1	0.00357926	1	0.0124507	FALSE	TRUE	FALSE	TRUE	b15a10ea3a078799a1f89512aa1d75ae	d__Bacteria;p__Actinobacteriota;c__Actinomycetia;o__Actinomycetales;f__Brevibacteriaceae;g__Brevibacterium;s__Brevibacterium pityocampae
07f32841e9a734110e2519663a8187fd	-0.798539	1.07992	NA	0.399789	NA	2.70122	1	0.0092103	1	0.025199	FALSE	TRUE	FALSE	TRUE	07f32841e9a734110e2519663a8187fd	d__Bacteria;p__Actinobacteriota;c__Actinomycetia;o__Propionibacteriales;f__Propionibacteriaceae;g__Cutibacterium;s__Cutibacterium acnes
6385d6a2357b3a55ebfcdbe27cc974e4	-0.855231	0.603394	NA	0.227043	NA	2.65762	1	0.0208831	1	0.0477469	FALSE	TRUE	FALSE	TRUE	6385d6a2357b3a55ebfcdbe27cc974e4	d__Bacteria;p__Actinobacteriota;c__Actinomycetia;o__Actinomycetales;f__Bifidobacteriaceae;g__Bifidobacterium_388775;s__Bifidobacterium globosum
25b91cfef426f2d19698f08cc684dffa	0.169658	-0.698737	NA	0.267496	NA	-2.61214	1	0.0159116	1	0.038172	FALSE	TRUE	FALSE	TRUE	25b91cfef426f2d19698f08cc684dffa	d__Bacteria;p__Actinobacteriota;c__Actinomycetia;o__Actinomycetales;f__Micrococcaceae;g__Micrococcus;s__Micrococcus luteus
f29b289a12ccb69c2e85146618dcbd16	-1.12893	1.12941	NA	0.307667	NA	3.67089	1	0.000903362	1	0.00463092	FALSE	TRUE	FALSE	TRUE	f29b289a12ccb69c2e85146618dcbd16	d__Bacteria;p__Actinobacteriota;c__Actinomycetia;o__Mycobacteriales;f__Mycobacteriaceae;g__Corynebacterium;s__Corynebacterium dentalis
3adabff87763ad585f4449b78269972c	-1.00596	0.921591	NA	0.351469	NA	2.62211	1	0.0127274	1	0.0321151	FALSE	TRUE	FALSE	TRUE	3adabff87763ad585f4449b78269972c	d__Bacteria;p__Actinobacteriota;c__Actinomycetia;o__Mycobacteriales;f__Mycobacteriaceae;g__Corynebacterium;s__Corynebacterium dentalis
e238adcd5330092ab45a925b022a74e8	0.365831	-1.83653	NA	0.315433	NA	-5.82223	1	3.36106e-05	1	0.000960408	FALSE	TRUE	TRUE	TRUE	e238adcd5330092ab45a925b022a74e8	d__Bacteria;p__Actinobacteriota;c__Actinomycetia;o__Mycobacteriales;f__Mycobacteriaceae;g__Corynebacterium;s__Corynebacterium massiliense
4fc0e553765f0f5829af0b47e30dd494	0.0820401	-0.752236	NA	0.207723	NA	-3.62135	1	0.00556008	1	0.0173574	FALSE	TRUE	TRUE	TRUE	4fc0e553765f0f5829af0b47e30dd494	d__Bacteria;p__Actinobacteriota;c__Actinomycetia;o__Mycobacteriales;f__Mycobacteriaceae;g__Corynebacterium;s__Corynebacterium kroppenstedtii
15ca6f12608551103c0ee0d4902ebc77	0.00894955	-1.39577	NA	0.183371	NA	-7.61172	1	3.28644e-05	1	0.000960408	FALSE	TRUE	TRUE	TRUE	15ca6f12608551103c0ee0d4902ebc77	d__Bacteria;p__Actinobacteriota;c__Actinomycetia;o__Mycobacteriales;f__Mycobacteriaceae;g__Corynebacterium;s__Corynebacterium kroppenstedtii
ee35bc4735e15c7410423eafd3bd40e9	-1.07355	0.955269	NA	0.244246	NA	3.91109	1	0.00124437	1	0.0057715	FALSE	TRUE	FALSE	TRUE	ee35bc4735e15c7410423eafd3bd40e9	d__Bacteria;p__Actinobacteriota;c__Actinomycetia;o__Mycobacteriales;f__Mycobacteriaceae;g__Corynebacterium;s__Corynebacterium amycolatum_A
f3d9f261fdf952f4d3e54350064fa8c3	-1.31803	1.06148	NA	0.196671	NA	5.39724	1	0.000434574	1	0.00335933	FALSE	TRUE	FALSE	TRUE	f3d9f261fdf952f4d3e54350064fa8c3	d__Bacteria;p__Actinobacteriota;c__Actinomycetia;o__Mycobacteriales;f__Mycobacteriaceae;g__Corynebacterium;s__Corynebacterium amycolatum_A
60b43a86228e70b8edf88462ee21dcb4	0.315052	-1.39421	NA	0.151974	NA	-9.17401	1	0.000783924	1	0.00431628	FALSE	TRUE	TRUE	TRUE	60b43a86228e70b8edf88462ee21dcb4	d__Bacteria;p__Actinobacteriota;c__Actinomycetia;o__Mycobacteriales;f__Mycobacteriaceae;g__Corynebacterium;s__Corynebacterium sp001767255

## Sheet: Arm DeSeq2
baseMean	log2FoldChange	lfcSE	stat	pvalue	padj	Feature.ID	Taxon
13.3537	23.5939	2.91178	8.10292	5.36564e-16	1.30506e-14	9d6def76be788a1b1444fef1b6bd82fb	d__Bacteria;p__Proteobacteria;c__Gammaproteobacteria;o__Burkholderiales_592524;f__Burkholderiaceae_A_574758;g__Massilia
4.18717	21.9891	2.91329	7.54785	4.42515e-14	8.55529e-13	614a6e278610b2667503e759fb17780e	d__Bacteria;p__Proteobacteria;c__Gammaproteobacteria;o__Pseudomonadales_660879;f__Moraxellaceae;g__Acinetobacter;s__Acinetobacter baumannii
31.6923	22.4227	1.99317	11.2498	2.32219e-29	2.50133e-27	2b7ad9cf154f8e7e0d0249d0825877a2	d__Bacteria;p__Proteobacteria;c__Gammaproteobacteria;o__Pseudomonadales_660879;f__Moraxellaceae;g__Moraxella_A_651124;s__Moraxella_A_651124 cinereus
10.4748	-25.1534	2.91302	-8.63483	5.88148e-18	2.46369e-16	70ba9e8f218ddaa59cd0bbc3d848b198	d__Bacteria;p__Proteobacteria;c__Gammaproteobacteria;o__Pseudomonadales_660879;f__Moraxellaceae;g__Moraxella_A_651033;s__Moraxella_A_651033 osloensis
5.57118	22.389	2.68472	8.33941	7.4664e-17	2.25187e-15	4c2990c07bf6173228c228b75d3ce673	d__Bacteria;p__Proteobacteria;c__Alphaproteobacteria;o__Rhodobacterales;f__Rhodobacteraceae;g__Paracoccus
3.11248	-23.5571	2.91692	-8.07602	6.69141e-16	1.57666e-14	68b87355e0b6220d3bbfd2b279f7a0b4	d__Bacteria;p__Proteobacteria;c__Alphaproteobacteria;o__Rhodobacterales;f__Rhodobacteraceae;g__Haematobacter;s__Haematobacter massiliensis
25.5902	-26.4105	2.91184	-9.07006	1.18949e-19	5.97915e-18	d179b1c8cdbf64fd53f6df6de2fe88b4	d__Bacteria;p__Proteobacteria;c__Alphaproteobacteria;o__Rhodobacterales;f__Rhodobacteraceae;g__Haematobacter;s__
8.37281	22.9525	2.71431	8.45609	2.76484e-17	1.04234e-15	2083656711fc0a2fab3773fee43b6fc2	d__Bacteria;p__Bacteroidota;c__Bacteroidia;o__Sphingobacteriales;f__Sphingobacteriaceae;g__Sphingobacterium
21.2327	-26.1584	2.73548	-9.56266	1.14772e-21	7.86712e-20	f1bc44e3b8cca7f9293fde254534f41e	d__Bacteria;p__Bacteroidota;c__Bacteroidia;o__Flavobacteriales_877923;f__Weeksellaceae;g__Chryseobacterium_796661;s__Chryseobacterium hispanicum
20.3194	-25.8931	2.37864	-10.8857	1.34847e-27	1.27093e-25	462547caefb1788b6934112b741a3925	d__Bacteria;p__Bacteroidota;c__Bacteroidia;o__Flavobacteriales_877923;f__Weeksellaceae
15.3835	23.8028	2.60371	9.14189	6.13675e-20	3.30508e-18	4a261538a350abd179b3563462e6b5bf	d__Bacteria;p__Firmicutes_D;c__Bacilli;o__Lactobacillales;f__Streptococcaceae;g__Streptococcus;s__Streptococcus infantarius
4.49139	22.0805	2.9132	7.57947	3.46976e-14	7.07082e-13	20190014ae2b5a3bbd19334042c82590	d__Bacteria;p__Firmicutes_D;c__Bacilli;o__Lactobacillales;f__Streptococcaceae;g__Streptococcus
22.4745	24.3156	1.93458	12.5689	3.12968e-36	4.71956e-34	93222e1633c1f78a0cc8c5730559d1c8	d__Bacteria;p__Firmicutes_D;c__Bacilli;o__Staphylococcales;f__Staphylococcaceae;g__Staphylococcus;s__Staphylococcus capitis
19.1797	6.90472	1.70885	4.04056	5.33243e-05	0.000855458	381bd060d42e33f3f4a0631d66c816d7	d__Bacteria;p__Firmicutes_D;c__Bacilli;o__Staphylococcales;f__Staphylococcaceae;g__Staphylococcus;s__Staphylococcus capitis
95.4933	6.87929	2.18641	3.14639	0.00165301	0.025966	252c46e0c61d16a30125cd0126ed82ea	d__Bacteria;p__Firmicutes_D;c__Bacilli;o__Staphylococcales;f__Staphylococcaceae;g__Staphylococcus;s__Staphylococcus capitis
16.7325	-25.8386	2.91227	-8.87231	7.16431e-19	3.17758e-17	310600f39b76a9be302e171b4185edbc	d__Bacteria;p__Firmicutes_D;c__Bacilli;o__Staphylococcales;f__Staphylococcaceae;g__Staphylococcus;s__Staphylococcus capitis
32.3001	7.66779	1.29337	5.92853	3.05651e-09	5.23774e-08	a51c2f517c8f4d837b1a095a4d8f357b	d__Bacteria;p__Firmicutes_D;c__Bacilli;o__Staphylococcales;f__Staphylococcaceae;g__Staphylococcus
4.79944	22.1603	2.91311	7.6071	2.80321e-14	5.87116e-13	7fc68b573c7dfc1983ae6388e040483f	d__Bacteria;p__Firmicutes_D;c__Bacilli;o__Staphylococcales;f__Staphylococcaceae;g__Staphylococcus
14.8447	-25.6565	2.17321	-11.8058	3.64262e-32	4.57756e-30	968dd66234b8c447716e41f8279dd9c3	d__Bacteria;p__Firmicutes_D;c__Bacilli;o__Staphylococcales;f__Staphylococcaceae;g__Staphylococcus
30.2234	7.56907	1.37209	5.51647	3.45883e-08	5.79547e-07	27e3e711363eb7edfe32911af2bb2212	d__Bacteria;p__Firmicutes_D;c__Bacilli;o__Staphylococcales;f__Staphylococcaceae;g__Staphylococcus
17488.2	-2.24832	0.734763	-3.05992	0.00221393	0.0340674	35fde55314ea7390a1ba1e3889a5f2c7	d__Bacteria;p__Firmicutes_D;c__Bacilli;o__Staphylococcales;f__Staphylococcaceae;g__Staphylococcus;s__Staphylococcus hominis
596.716	-30	1.49789	-20.0282	3.13014e-89	1.18006e-86	3c112a9136769016881a10119de24dd1	d__Bacteria;p__Firmicutes_D;c__Bacilli;o__Staphylococcales;f__Staphylococcaceae;g__Staphylococcus;s__Staphylococcus hominis
72.8358	8.83448	1.4261	6.19485	5.83417e-10	1.02301e-08	6a34d3fa5cac3047ffdfcad81ce06a47	d__Bacteria;p__Firmicutes_D;c__Bacilli;o__Staphylococcales;f__Staphylococcaceae;g__Staphylococcus;s__Staphylococcus hominis
618.259	-30	1.37667	-21.7918	2.77726e-105	2.09406e-102	c2849f3e5d5d599aa733b581e20bdce4	d__Bacteria;p__Firmicutes_D;c__Bacilli;o__Staphylococcales;f__Staphylococcaceae;g__Staphylococcus;s__Staphylococcus hominis
73.5098	25.9821	1.81708	14.2988	2.22528e-46	5.59287e-44	b9d2e300bde93891583291a4740bdd20	d__Bacteria;p__Firmicutes_D;c__Bacilli;o__Staphylococcales;f__Staphylococcaceae;g__Staphylococcus;s__Staphylococcus hominis
102.483	9.34687	1.02146	9.15048	5.66805e-20	3.28747e-18	8aa55cd0f57980d9b34338e714705b60	d__Bacteria;p__Actinobacteriota;c__Actinomycetia;o__Propionibacteriales;f__Propionibacteriaceae;g__Cutibacterium;s__Cutibacterium acnes
40.3608	-9.37935	1.75507	-5.34413	9.085e-08	1.48915e-06	b2b837c89621f74ae73d1732b9e3f6e3	d__Bacteria;p__Actinobacteriota;c__Actinomycetia;o__Propionibacteriales;f__Propionibacteriaceae;g__Cutibacterium;s__Cutibacterium acnes
100.495	9.31407	1.08907	8.5523	1.20662e-17	4.78837e-16	ec5cce8173fa7da8d1323d2c96385df3	d__Bacteria;p__Actinobacteriota;c__Actinomycetia;o__Propionibacteriales;f__Propionibacteriaceae;g__Cutibacterium;s__Cutibacterium acnes
42.6931	-25.1693	1.86892	-13.4673	2.43513e-41	4.59022e-39	04aa7d7c584b6f6b773cbef2762315b7	d__Bacteria;p__Actinobacteriota;c__Actinomycetia;o__Propionibacteriales;f__Propionibacteriaceae;g__Cutibacterium;s__Cutibacterium acnes
99.408	9.29455	1.15643	8.03727	9.18587e-16	2.09883e-14	ce300c3eb0d0958c547fad64006e27e7	d__Bacteria;p__Actinobacteriota;c__Actinomycetia;o__Propionibacteriales;f__Propionibacteriaceae;g__Cutibacterium;s__Cutibacterium acnes
1.11023	20.0984	2.91668	6.89086	5.54554e-12	1.01984e-10	eb6bbfc31b0c454565925eb0cf396c2f	d__Bacteria;p__Actinobacteriota;c__Actinomycetia;o__Actinomycetales;f__Actinomycetaceae;g__Pauljensenia;s__Schaalia odontolytica
8.76845	23.0179	2.54726	9.03632	1.62032e-19	7.63578e-18	1335e4ba6f5064223d3a38fc1d6f3156	d__Bacteria;p__Actinobacteriota;c__Actinomycetia;o__Actinomycetales;f__Bifidobacteriaceae;g__Bifidobacterium_388775;s__Bifidobacterium globosum
14.4344	23.7083	2.91172	8.14238	3.87582e-16	9.74123e-15	555d0c9e628ff79f45fd67e1b16f23f0	d__Bacteria;p__Actinobacteriota;c__Actinomycetia;o__Actinomycetales;f__Micrococcaceae;g__Kocuria
20.3225	24.1902	2.632	9.19079	3.89955e-20	2.45022e-18	9b4e6ce2a0c45ae2dfe799cdf5b4b19e	d__Bacteria;p__Actinobacteriota;c__Actinomycetia;o__Actinomycetales;f__Micrococcaceae;g__Kocuria
15.0203	23.7685	2.91169	8.16311	3.26512e-16	8.4893e-15	dc96e1e3a1c6d17f417138a9de767c0f	d__Bacteria;p__Actinobacteriota;c__Actinomycetia;o__Actinomycetales;f__Microbacteriaceae;g__Microbacterium_A_383312;s__
15.0198	23.7696	2.42386	9.80649	1.05575e-22	7.96037e-21	1b40be385c09be741041767fb478b87d	d__Bacteria;p__Actinobacteriota;c__Actinomycetia;o__Actinomycetales;f__Dermatophilaceae_390796;g__Janibacter_A_390549;s__Janibacter_A_390549 indicus
16.4747	22.9535	2.91163	7.88338	3.18638e-15	7.06627e-14	19abda712f9cb560db39f7ddaf9fc264	d__Bacteria;p__Actinobacteriota;c__Actinomycetia;o__Actinomycetales;f__Micrococcaceae;g__Micrococcus;s__Micrococcus luteus
11.4066	21.6389	2.56511	8.43589	3.28694e-17	1.18017e-15	cf9fbaac8ffc20b6a3438068cad0a0fb	d__Bacteria;p__Actinobacteriota;c__Actinomycetia;o__Actinomycetales;f__Micrococcaceae;g__Micrococcus;s__Micrococcus luteus
20.996	24.1427	2.9115	8.29218	1.11194e-16	3.10519e-15	f17e4293a62bb53dce1288338ce795ef	d__Bacteria;p__Actinobacteriota;c__Actinomycetia;o__Actinomycetales;f__Dermatophilaceae_390796;g__Dermacoccus;s__Dermacoccus nishinomiyaensis
3.70774	21.7354	2.91347	7.46032	8.63131e-14	1.627e-12	ee2b572716c5fe01a399afc271f897a5	d__Bacteria;p__Actinobacteriota;c__Actinomycetia;o__Actinomycetales;f__Dermatophilaceae_390796;g__Dermacoccus;s__Dermacoccus nishinomiyaensis
19.6288	24.1445	2.91153	8.2927	1.10709e-16	3.10519e-15	4b7fcbd7057f2099aad54e4674c4d292	d__Bacteria;p__Actinobacteriota;c__Actinomycetia;o__Actinomycetales;f__Dermatophilaceae_390796;g__Dermacoccus;s__Dermacoccus nishinomiyaensis
14.9609	23.7622	2.2807	10.4188	2.03477e-25	1.70469e-23	bc8ce0af3456cced7c51adc6710b4a59	d__Bacteria;p__Actinobacteriota;c__Actinomycetia;o__Mycobacteriales;f__Mycobacteriaceae;g__Corynebacterium;s__Corynebacterium fournieri
8.22134	22.8904	2.91225	7.86003	3.84044e-15	8.27341e-14	db57485fe540f97ba87752536f8da702	d__Bacteria;p__Actinobacteriota;c__Actinomycetia;o__Mycobacteriales;f__Mycobacteriaceae;g__Corynebacterium
11.5577	-24.4487	2.91283	-8.39343	4.72178e-17	1.61828e-15	81b004d73872cf374f95e6ea4ddbec05	d__Bacteria;p__Actinobacteriota;c__Actinomycetia;o__Mycobacteriales;f__Mycobacteriaceae;g__Corynebacterium
4.43029	22.0675	2.91321	7.57497	3.59206e-14	7.12741e-13	b731d4cffec449e6c9aa447230d5b093	d__Bacteria;p__Actinobacteriota;c__Actinomycetia;o__Mycobacteriales;f__Mycobacteriaceae;g__Corynebacterium;s__Corynebacterium dentalis
3.78655	19.7189	2.91344	6.76825	1.30353e-11	2.34015e-10	ea17b9b1a077412815e995184257ab4d	d__Bacteria;p__Actinobacteriota;c__Actinomycetia;o__Mycobacteriales;f__Mycobacteriaceae;g__Corynebacterium;s__Corynebacterium aurimucosum
16.6186	23.9101	2.91163	8.21195	2.17628e-16	5.86041e-15	92a8cb5c0ac0180d1c2b5892d581c796	d__Bacteria;p__Actinobacteriota;c__Actinomycetia;o__Mycobacteriales;f__Mycobacteriaceae;g__Corynebacterium;s__Corynebacterium halotolerans_A_373172
54.0227	5.16737	1.69443	3.04961	0.00229136	0.0345538	ee35bc4735e15c7410423eafd3bd40e9	d__Bacteria;p__Actinobacteriota;c__Actinomycetia;o__Mycobacteriales;f__Mycobacteriaceae;g__Corynebacterium;s__Corynebacterium amycolatum_A
7.27706	22.7186	2.71047	8.38179	5.21287e-17	1.63771e-15	e3ab5743af72bb94007c8f31675e534e	d__Bacteria;p__Actinobacteriota;c__Actinomycetia;o__Mycobacteriales;f__Mycobacteriaceae;g__Corynebacterium;s__Corynebacterium kroppenstedtii
6.8447	-24.4294	2.91408	-8.38323	5.14959e-17	1.63771e-15	bf68231de22bbea2769e54db7d03d926	d__Bacteria;p__Actinobacteriota;c__Actinomycetia;o__Mycobacteriales;f__Mycobacteriaceae;g__Corynebacterium;s__Corynebacterium wankanglinii

## Sheet: Arm Maaslin2
Feature.ID	metadata	value	coef	stderr	N	N.not.0	pval	qval	Taxon
8aa55cd0f57980d9b34338e714705b60	AgeGroup	YA	0.0608135	0.00723862	56	23	2.23244e-11	1.13854e-08	d__Bacteria;p__Actinobacteriota;c__Actinomycetia;o__Propionibacteriales;f__Propionibacteriaceae;g__Cutibacterium;s__Cutibacterium acnes
ec5cce8173fa7da8d1323d2c96385df3	AgeGroup	YA	0.0592687	0.00737913	56	22	8.76148e-11	2.23418e-08	d__Bacteria;p__Actinobacteriota;c__Actinomycetia;o__Propionibacteriales;f__Propionibacteriaceae;g__Cutibacterium;s__Cutibacterium acnes
ce300c3eb0d0958c547fad64006e27e7	AgeGroup	YA	0.058045	0.00761179	56	21	3.97546e-10	6.75828e-08	d__Bacteria;p__Actinobacteriota;c__Actinomycetia;o__Propionibacteriales;f__Propionibacteriaceae;g__Cutibacterium;s__Cutibacterium acnes
c2849f3e5d5d599aa733b581e20bdce4	AgeGroup	YA	-0.0462766	0.00679943	56	21	8.51059e-09	1.0851e-06	d__Bacteria;p__Firmicutes_D;c__Bacilli;o__Staphylococcales;f__Staphylococcaceae;g__Staphylococcus;s__Staphylococcus hominis
3c112a9136769016881a10119de24dd1	AgeGroup	YA	-0.0434578	0.0069568	56	19	6.83832e-08	6.97508e-06	d__Bacteria;p__Firmicutes_D;c__Bacilli;o__Staphylococcales;f__Staphylococcaceae;g__Staphylococcus;s__Staphylococcus hominis
a51c2f517c8f4d837b1a095a4d8f357b	AgeGroup	YA	0.0295331	0.00506546	56	19	3.18658e-07	2.70859e-05	d__Bacteria;p__Firmicutes_D;c__Bacilli;o__Staphylococcales;f__Staphylococcaceae;g__Staphylococcus
27e3e711363eb7edfe32911af2bb2212	AgeGroup	YA	0.0270035	0.00501191	56	18	1.59929e-06	0.00011652	d__Bacteria;p__Firmicutes_D;c__Bacilli;o__Staphylococcales;f__Staphylococcaceae;g__Staphylococcus
6a34d3fa5cac3047ffdfcad81ce06a47	AgeGroup	YA	0.0312554	0.00584371	56	20	1.84317e-06	0.000117502	d__Bacteria;p__Firmicutes_D;c__Bacilli;o__Staphylococcales;f__Staphylococcaceae;g__Staphylococcus;s__Staphylococcus hominis
381bd060d42e33f3f4a0631d66c816d7	AgeGroup	YA	0.0167463	0.00367624	56	14	3.02513e-05	0.00155858	d__Bacteria;p__Firmicutes_D;c__Bacilli;o__Staphylococcales;f__Staphylococcaceae;g__Staphylococcus;s__Staphylococcus capitis
b2b837c89621f74ae73d1732b9e3f6e3	AgeGroup	YA	-0.02681	0.00588929	56	13	3.05603e-05	0.00155858	d__Bacteria;p__Actinobacteriota;c__Actinomycetia;o__Propionibacteriales;f__Propionibacteriaceae;g__Cutibacterium;s__Cutibacterium acnes
b9d2e300bde93891583291a4740bdd20	AgeGroup	YA	0.0291253	0.00663914	56	15	5.3702e-05	0.00248982	d__Bacteria;p__Firmicutes_D;c__Bacilli;o__Staphylococcales;f__Staphylococcaceae;g__Staphylococcus;s__Staphylococcus hominis
04aa7d7c584b6f6b773cbef2762315b7	AgeGroup	YA	-0.0271058	0.00631947	56	12	7.46207e-05	0.00317138	d__Bacteria;p__Actinobacteriota;c__Actinomycetia;o__Propionibacteriales;f__Propionibacteriaceae;g__Cutibacterium;s__Cutibacterium acnes
93222e1633c1f78a0cc8c5730559d1c8	AgeGroup	YA	0.015438	0.00401936	56	12	0.00032425	0.0127206	d__Bacteria;p__Firmicutes_D;c__Bacilli;o__Staphylococcales;f__Staphylococcaceae;g__Staphylococcus;s__Staphylococcus capitis
16630e40f59a698f9288a5a1007ffb3f	AgeGroup	YA	0.0107578	0.00293772	56	10	0.00057067	0.0207887	d__Bacteria;p__Bacteroidota;c__Bacteroidia;o__Sphingobacteriales;f__Sphingobacteriaceae;g__Sphingobacterium
2b7ad9cf154f8e7e0d0249d0825877a2	AgeGroup	YA	0.0120765	0.0033299	56	12	0.00063694	0.0216559	d__Bacteria;p__Proteobacteria;c__Gammaproteobacteria;o__Pseudomonadales_660879;f__Moraxellaceae;g__Moraxella_A_651124;s__Moraxella_A_651124 cinereus
3adabff87763ad585f4449b78269972c	AgeGroup	YA	0.045238	0.0131255	56	38	0.0011068	0.0352793	d__Bacteria;p__Actinobacteriota;c__Actinomycetia;o__Mycobacteriales;f__Mycobacteriaceae;g__Corynebacterium;s__Corynebacterium dentalis
c6b9100edc7a7b89c7d8a8e01e865a68	AgeGroup	YA	0.0346896	0.0103769	56	21	0.00151104	0.0450044	d__Bacteria;p__Actinobacteriota;c__Actinomycetia;o__Mycobacteriales;f__Mycobacteriaceae;g__Lawsonella;s__
7e505c33816e0b2b464a01306d1232df	AgeGroup	YA	0.0121905	0.00366501	56	9	0.00158839	0.0450044	d__Bacteria;p__Actinobacteriota;c__Actinomycetia;o__Mycobacteriales;f__Mycobacteriaceae;g__Corynebacterium
